# Supplementary material for: Plasma cell subtypes analyzed using artificial intelligence algorithm for predicting biochemical recurrence, immune escape potential, and immunotherapy response of prostate cancer
Source: Front Immunol. 2022 Dec 8;13:946209. doi: 10.3389/fimmu.2022.946209 (PMC9772552; doi:10.3389/fimmu.2022.946209)
Supplement: Supplementary file 3 [file Presentation_1.zip]

Archive with 2 entries (2 files):
- ANNpredict.ipynb
- mlp.pickle
