# Supplementary material for: Plasma cell subtypes analyzed using artificial intelligence algorithm for predicting biochemical recurrence, immune escape potential, and immunotherapy response of prostate cancer
Source: Front Immunol. 2022 Dec 8;13:946209. doi: 10.3389/fimmu.2022.946209 (PMC9772552; doi:10.3389/fimmu.2022.946209)
Supplement: Supplementary file 3 [file Presentation_1.zip › ANNpredict.ipynb]

# %% [code]
import pandas as pd
from sklearn.preprocessing import StandardScaler
import pickle

# %% [code]
data=pd.read_table('GEOT.txt',header=0,index_col=0)

# %% [code]
gene=['ANPEP', 'CD38', 'COMP', 'COL1A1', 'COL3A1', 'COL8A1', 'SFRP2', 'SFRP4', 'THBS2', 'VCAN']

# %% [code]
exp = data.loc[gene,:].T

# %% [code]
scaler = StandardScaler()
all = pd.DataFrame(scaler.fit_transform(exp),index=exp.index,columns=exp.columns)

# %% [code]
with open('mlp.pickle','rb') as f:
    ann_load = pickle.load(f)

# %% [code]
label =ann_load.predict(all)+1

# %% [code]
exp['label']=label

# %% [code]
exp.to_excel('annsubtype.xlsx')

# %% [code]
